# Supplementary material for: Bilateral distal transradial access for subclavian artery stenosis intervention
Source: Front Cardiovasc Med. 2025 Oct 15;12:1634574. doi: 10.3389/fcvm.2025.1634574 (PMC12568456; doi:10.3389/fcvm.2025.1634574)
Supplement: Supplementary file 1 [file Datasheet1.zip]

Archive with 13 entries (10 files):
- SUPPLEMENT1/
- SUPPLEMENT1/4.mp4
- __MACOSX/
- __MACOSX/SUPPLEMENT1/
- __MACOSX/SUPPLEMENT1/._4.mp4
- SUPPLEMENT1/1.mp4
- __MACOSX/SUPPLEMENT1/._1.mp4
- SUPPLEMENT1/.DS_Store
- __MACOSX/SUPPLEMENT1/._.DS_Store
- SUPPLEMENT1/2.mp4
- __MACOSX/SUPPLEMENT1/._2.mp4
- SUPPLEMENT1/3.mp4
- __MACOSX/SUPPLEMENT1/._3.mp4
