# Supplementary material for: Bilateral distal transradial access for subclavian artery stenosis intervention
Source: Front Cardiovasc Med. 2025 Oct 15;12:1634574. doi: 10.3389/fcvm.2025.1634574 (PMC12568456; doi:10.3389/fcvm.2025.1634574)
Supplement: Supplementary file 2 [file Datasheet2.zip]

Archive with 13 entries (10 files):
- SUPPLEMENT2/
- SUPPLEMENT2/4.mp4
- __MACOSX/
- __MACOSX/SUPPLEMENT2/
- __MACOSX/SUPPLEMENT2/._4.mp4
- SUPPLEMENT2/1.mp4
- __MACOSX/SUPPLEMENT2/._1.mp4
- SUPPLEMENT2/.DS_Store
- __MACOSX/SUPPLEMENT2/._.DS_Store
- SUPPLEMENT2/2.mp4
- __MACOSX/SUPPLEMENT2/._2.mp4
- SUPPLEMENT2/3.mp4
- __MACOSX/SUPPLEMENT2/._3.mp4
