# Supplementary material for: Bilateral distal transradial access for subclavian artery stenosis intervention
Source: Front Cardiovasc Med. 2025 Oct 15;12:1634574. doi: 10.3389/fcvm.2025.1634574 (PMC12568456; doi:10.3389/fcvm.2025.1634574)
Supplement: Supplementary file 3 [file Datasheet3.zip]

Archive with 15 entries (12 files):
- SUPPLEMENT3.1/
- SUPPLEMENT3.1/.DS_Store
- __MACOSX/
- __MACOSX/SUPPLEMENT3.1/
- __MACOSX/SUPPLEMENT3.1/._.DS_Store
- SUPPLEMENT3.1/cwq3.mp4
- __MACOSX/SUPPLEMENT3.1/._cwq3.mp4
- SUPPLEMENT3.1/cwq2.mp4
- __MACOSX/SUPPLEMENT3.1/._cwq2.mp4
- SUPPLEMENT3.1/cwq1.mp4
- __MACOSX/SUPPLEMENT3.1/._cwq1.mp4
- SUPPLEMENT3.1/cwq4.mp4
- __MACOSX/SUPPLEMENT3.1/._cwq4.mp4
- SUPPLEMENT3.1/cwq6.mp4
- __MACOSX/SUPPLEMENT3.1/._cwq6.mp4
