# Supplementary material for: Bilateral distal transradial access for subclavian artery stenosis intervention
Source: Front Cardiovasc Med. 2025 Oct 15;12:1634574. doi: 10.3389/fcvm.2025.1634574 (PMC12568456; doi:10.3389/fcvm.2025.1634574)
Supplement: Supplementary file 4 [file Datasheet4.zip]

Archive with 13 entries (10 files):
- SUPPLEMENT3.2/
- SUPPLEMENT3.2/.DS_Store
- __MACOSX/
- __MACOSX/SUPPLEMENT3.2/
- __MACOSX/SUPPLEMENT3.2/._.DS_Store
- SUPPLEMENT3.2/cwq9.mp4
- __MACOSX/SUPPLEMENT3.2/._cwq9.mp4
- SUPPLEMENT3.2/cwq8.mp4
- __MACOSX/SUPPLEMENT3.2/._cwq8.mp4
- SUPPLEMENT3.2/cwq7.mp4
- __MACOSX/SUPPLEMENT3.2/._cwq7.mp4
- SUPPLEMENT3.2/cwq10.mp4
- __MACOSX/SUPPLEMENT3.2/._cwq10.mp4
